# Supplementary material for: Comparative Genotypes, Staphylococcal Cassette Chromosome mec (SCCmec) Genes and Antimicrobial Resistance amongst Staphylococcus epidermidis and Staphylococcus haemolyticus Isolates from Infections in Humans and Companion Animals
Source: PLoS One. 2015 Sep 17;10(9):e0138079. doi: 10.1371/journal.pone.0138079 (PMC4574763; doi:10.1371/journal.pone.0138079)
Supplement: S1 Table — (XLSX) [file pone.0138079.s002.xlsx]

## Sheet: Sheet1
S1 Table. Summary of SCCmec types, antimicrobial resistance genes, antimicrobial resistance patterns, dru types and clonal lineages identified amongst all Staphylococcus epidermidis and Staphylococcus haemolyticus isolates investigated.
Isolate number	Host species	Staphylococcal species	Source	Year of isolation	Methicillin-resistant\susceptible	SCCmec type	SCCmec genes	mec allele	Antimicrobial resistance genes	Antimicrobial resistance patternb	CC/subcluster/ST	dru type	dru repeat succession	ACME-arc genes
401 072.1	Human	S. epidermidis	Blood culture	2010-2011	Resistant	IVc	class B mec (mecA, ΔmecR1, ugpQ), ccrAB2, dcs	ABSA01000066	blaZ, msr(A), aacA-aphD, dfrS1, fusB, qacA	ApCpEbErFdGnKnSuTbTp	2/ I /2	dt9bd	5a-2d-4a-5b-3a-2g-3b-4e-3e	Neg
401 131.1	Human	S. epidermidis	Blood culture	2010-2011	Resistant	IVa	class B mec (mecA, ΔmecR1, ugpQ), ccrAB2	GU235984	blaZ, erm(C), dfrS1, fusB, ileS2, qacA	ApCpEbmErFdMpSuTp	2/ II-130 /83	dt8am	5a-2d-5b-2a-4c-3b-4e-3e	Neg
401 148.1	Human	S. epidermidis	Blood culture	2010-2011	Resistant	NT3a	class B mec (mecA, ΔmecR1, ugpQ), ccrAB2, ccrA3, ccrB4, dcs, kdp,	AY786579	blaZ, erm(C), aacA-aphD, dfrS1, ileS2, qacA	AkmApDaErGnKnMpLnSuTb	2/ II-6 /6	dt10ac	5a-2d-4a-2k-2a-5b-3a-2g-3b-4e	Pos
401 155.1	Human	S. epidermidis	Blood culture	2010-2011	Resistant	IVc	class B mec (mecA, ΔmecR1, ugpQ), ccrAB2, dcs	ABSA01000066	blaZ, msr(A), aacA-aphD, dfrS1, fusB, qacA	ApCpEbErFdGnKnSuTbTp	2/ I /592	dt9bd	5a-2d-4a-5b-3a-2g-3b-4e-3e	Neg
401 218.1	Human	S. epidermidis	Blood culture	2010-2011	Resistant	IVa	class B mec (mecA, ΔmecR1, ugpQ), ccrAB2, dcs	BA000018	blaZ, aacA-aphD, vat(B), vga(A), erm(A), dfrS1, fusB, qacA	ApCpDaEbErFdGnKnLnSpSuTbTp	2/ II-5 /87	dt10a	5a-2d-4a-0-2d-5b-3a-2g-3b-4e	Neg
401 256.1	Human	S. epidermidis	Blood culture	2010-2011	Resistant	IVa	class B mec (mecA, ΔmecR1, ugpQ), ccrAB2, dcs	ABSA01000066	blaZ, aacA-aphD, dfrS1, qacA	ApCpEbErFdGnKnSuTbTp	2/ I /592	dt9bd	5a-2d-4a-5b-3a-2g-3b-4e-3e	Neg
408 192.1	Human	S. epidermidis	Blood culture	2010-2011	Resistant	NT4a	class B mec (mecA, ΔmecR1, ugpQ), ccrAB2, ccrAB4	AY786579	blaZ, dfrS1, fusB, ileS2, qacA	ApCpEbFdMpSuTp	2/ II-130 /83	dt11b	5a-2d-4a-0-2d-5b-2a-4c-3b-4e-3e	Neg
408 329.1	Human	S. epidermidis	Blood culture	2010-2011	Susceptible	Novel SCC 1	ccrAB2	ND	blaZ	Ap	2/ II- 152 /256	NA	NA	Neg
408 562.1	Human	S. epidermidis	Blood culture	2010-2011	Resistant	IVc	class B mec (mecA, ΔmecR1, ugpQ), ccrAB2, dcs	ABSA01000066	blaZ, erm(C), msr(A), aacA- aphD, dfrS1, fusB, qacA	ApCpEbErFdGnKnSuTbTp	2/ I /2	dt9bd	5a-2d-4a-5b-3a-2g-3b-4e-3e	Neg
408 678.1	Human	S. epidermidis	Blood culture	2010-2011	Susceptible	Novel SCC 1	ccrAB2	ND	blaZ, msr(A), mph(C), vga, ileS2.	ApDaErLnMp	2/ I/ 35	NA	NA	Neg
408 679.1	Human	S. epidermidis	Blood culture	2010-2011	Susceptible	Novel SCC 1	ccrAB2	ND	blaZ, msr(A), mph(C), vga, ileS2	ApDaErLnMpSum	2/ I/ 35	NA	NA	Neg
408 691.1	Human	S. epidermidis	Blood culture	2010-2011	Resistant	IVa	class B mec (mecA, ΔmecR1, ugpQ), ccrAB2, dcs	ABSA01000066	blaZ, erm(C), tet(K), qacA	ApCpEbErTe	2/ II-6 /85	dt10a	5a-2d-4a-0-2d-5b-3a-2g-3b-4e	Pos
408 777.1	Human	S. epidermidis	Blood culture	2010-2011	Resistant	NT6	class A mec (mecA, mecI, mecR1,ugpQ, xylR) ccrAB3, ccrB4, ccrC, dcs	BA000018	merA, merB, blaZ, erm(C), aacA-aphD, dfrS1, fusB, qacA	ApCdCpmDaEbErFdGnKnLnMcPmaRfSuTbTp	2/ I /2	dt9a	5a-2d-2d-4a-0-2g-3b-4e-3e	Neg
408 833.1	Human	S. epidermidis	Blood culture	2010-2011	Susceptible	None detected	none detected	ND	blaZ, erm(C), fusB, tet(K), qacA, dfrS1	ApEbErFdTe	2/ II- 152 /152	NA	NA	Neg
408 975.1	Human	S. epidermidis	Blood culture	2010-2011	Resistant	IVc	class B mec (mecA, ΔmecR1, ugpQ), ccrAB2, dcs	ABSA01000066	blaZ, msr(A), aacA-aphD, dfrS1, fusB, qacA	ApCpEbErFdGnKnSuTbTp	2/ I /2	dt9bd	5a-2d-4a-5b-3a-2g-3b-4e-3e	Neg
408 979.1	Human	S. epidermidis	Blood culture	2010-2011	Resistant	NT2 (IVa)	class B mec (mecA, ΔmecR1, ugpQ), ccrAB2, ccrA1, dcs	EU929081	blaZ, msr(A), mph(C), dfrS1, fusB, qacA	ApErFd	2/ I/ 35	dt9g	5a-4a-0-2d-5b-3a-2g-3b-4e	Pos
408 996.1	Human	S. epidermidis	Blood culture	2010-2011	Resistant	IVc	class B mec (mecA, ΔmecR1, ugpQ), ccrAB2, dcs	ABSA01000066	blaZ, msr(A), erm(C), aacA-aphD, dfrS1, fusB, qacA	ApCpEbErFdGnKnSuTbTp	2/ I /2	Non-typeable	Non-typeable	Neg
409 069.1	Human	S. epidermidis	Blood culture	2010-2011	Resistant	NT5	mecA, mecI, mecR1, ugpQ, ccrAB1	BA000018	blaZ, msr(A), mph(C), dfrS1, fusB, fusC, qacA, dfrG, dfrK	ApCdEbErFdTp	S /490	dt8f	5a-2d-4a-0-2g-3b-4e-3e	Neg
409 081.1	Human	S. epidermidis	Blood culture	2010-2011	Resistant	VI	class B mec (mecA, ΔmecR1, ugpQ), ccrAB4	AB037671	blaZ, dfrS1, fusC, qacA	ApEbFdSuTp	S/ 264	dt10a	5a-2d-4a-0-2d-5b-3a-2g-3b-4e	Neg
409 084.1	Human	S. epidermidis	Blood culture	2010-2011	Resistant	IVa	class B mec (mecA, ΔmecR1,ugpQ) ccrAB2, dcs	ABSA01000066	blaZ, erm(A), vat(B), vga(A), aacA-aphD, dfrS1, fusB, qacA, qacC	ApEbErFdGnKnLnSpSuTbTp	2/ II-5 /87	dt10a	5a-2d-4a-0-2d-5b-3a-2g-3b-4e	Neg
BM11.1	Human	S. epidermidis	CSF-EVD	2004-2006	Resistant	IVc	class B mec (mecA, ΔmecR1, ugpQ), ccrAB2, dcs	ABSA01000066	blaZ, msr(A), aacA-aphD, dfrS1, fusB, qacA	ApCpEbErEbFdGnKnSuTb	2/ I/ 2	Non-typeable	Non-typeable	Neg
BM12.1	Human	S. epidermidis	CSF-EVD	2004-2006	Resistant	III	class A mec (mecA, mecR1, mecI, ugpQ, xylR), ccrAB3, dcs	GU235984	merA, merB, blaZ, erm(C), aacA-aphD, aadD, dfrS1, ileS2, qacA	AkApCdCpmDaErGnKnMcMpNmPmaRfSuTbTp	2/ I/ 2	dt7ah	5a-4a-0-2g-3b-4e-3e	Neg
BM14.1	Human	S. epidermidis	CSF	2004-2006	Resistant	III	class A mec (mecA, mecR1, mecI, ugpQ, xylR), ccrAB3, dcs	EU929081	merA, merB, blaZ, aacA-aphD, aadD, dfrS1, ileS2, qacA	AkApCdCpEbGnKnMcMpNmPmaRfSuTbTp	2/ I/ 2	dt7ah	5a-4a-0-2g-3b-4e-3e	Neg
BM16.1	Human	S. epidermidis	CSF-EVD	2004-2006	Susceptible	None detected	none detected	ND	blaZ, dfrS1, qacA	ApEbSu	13/13/ 357	NA	NA	Neg
BM17.1	Human	S. epidermidis	CSF	2004-2006	Susceptible	None detected	none detected	ND	blaZ,erm(C), dfrS1,fusB, ileS2, qacA, qacC	ApCpErFdMpSuTp	13/13/ 357	NA	NA	Neg
BM27.1	Human	S. epidermidis	CSF-EVD	2004-2006	Resistant	IVc	class B mec (mecA, ΔmecR1,ugpQ) ccrAB2, dcs	ABSA01000066	blaZ, msr(A), mph(C), dfrS1, fusB	ApErFdRfSuTp	2/ I/ 2	dt10h	5a-2d-4a-0-2d-5b-3a-2g-4b-4e	Neg
BM33.1	Human	S. epidermidis	CSF	2004-2006	Resistant	NT1 (IVc)	class B mec (mecA, ΔmecR1, ugpQ), ccrAB2, ccrC	AY786579	merA, merB, blaZ, msr(A), dfrS1, fusB, ileS2, qacC	ApEbErFdMcMpPmaSu	2/ I/ 35	dt10g	5a-2d-4a-0-2d-5b-2a-2g-3b-4e	Pos
BM41.1	Human	S. epidermidis	CSF	2004-2006	Resistant	IVa	class B mec (mecA, ΔmecR1,ugpQ) ccrAB2, dcs	AY786579	blaZ, msr(A), dfrS1, fusB, fusC, qacA	ApErFd	S/ 539	dt10a	5a-2d-4a-0-2d-5b-3a-2g-3b-4e	Neg
28703	Feline	S. epidermidis	Wound	2010	Resistant	IVg	class B mec (mecA, ΔmecR1, ugpQ), ccrAB2, dcs	ABSA01000066	blaZ, erm(B), aadD, fusB, qacA	ApErFdKnNmmTb	2/ II-57 /125	dt10a	5a-2d-4a-0-2d-5b-3a-2g-3b-4e	Pos
22664	Equine	S. epidermidis	Wound	2008	Resistant	IVc	class B mec (mecA, ΔmecR1, ugpQ), ccrAB2, dcs	ABSA01000066	blaZ, erm(C), aacA-aphD, aadD, dfrS1, fusB, tet(K), dfrK	AkmApCpErFdGnKnNmSuTbTeTp	2/ I/ 2	dt9g	5a-4a-0-2d-5b-3a-2g-3b-4e	Neg
11513	Canine	S. epidermidis	Synovial fluid-septic arthritis	2004	Resistant	III	class A mec (mecA, mecR1, mecI, ugpQ, xylR), ccrAB3, dcs	AY786579	blaZ, erm(C), aacA-aphD, aphA3&sat, dfrS1, fusB, tet(K), fexA, qacA	ApCdClCpDaErFdGnKnLnNmStSuTbTeTp	2/ I/ 2	dt5l	5a-0-2g-2c-4e	Pos
12057	Canine	S. epidermidis	Eye Infection	2005	Resistant	NT7 (IVh)	class C mec (mecA, ugpQ), ccrAB2, dcs	BA000018	blaZ, msr(A), aadD, dfrS1, fusB	ApErFdKnmTb	2/ II-130 /69	dt10a	5a-2d-4a-0-2d-5b-3a-2g-3b-4e	Pos
13931	Canine	S. epidermidis	Wound	2005	Resistant	III	class A mec (mecA, mecR1, mecI, ugpQ, xylR), ccrAB3, dcs	ABSA01000066	merA, merB, blaZ, erm(C), aacA-aphD, aadD, fusB, ileS2, tet(K), qacA	AkApCdCpDaEbErFdGnKnLnMcMpNmPmaStTbTe	2/ I/ 2	dt9bn	5a-2d-2d-4a-0-0-3b-4e-3e	Pos
18256	Canine	S. epidermidis	Wound	2007	Susceptible	Novel SCC 2	ccrB1, ccrAB2	ND	msr(A), mph(C), dfrS1, qacA	CdmEbErLn	2/ II-6 /166	NA	NA	Pos
19829	Canine	S. epidermidis	BAL	2007	Resistant	IVc	class B mec (mecA, ΔmecR1, ugpQ), ccrAB2, dcs	AY786579	blaZ, erm(C), msr(A), aacA-aphD, dfrS1, fusB, qacA	ApCpDaEbErFdGnKnLnStSuTbTp	2/ I/ 2	dt5l	5a-3c-4b-4e-3e	Neg
21666	Canine	S. epidermidis	Post surgical infection	2008	Resistant	IVc	class B mec (mecA, ΔmecR1, ugpQ), ccrAB2, dcs	AY786579	blaZ, erm(C), msr(A), aacA-aphD, aphA3&sat, dfrS1, fusB, tet(K), qacA	ApCpDaEbErFdGnKnLnNmStSuTbTeTp	2/ I/ 2	dt9bd	5a-2d-4a-5b-3a-2g-3b-4e-3e	Neg
23767	Canine	S. epidermidis	Wound	2008	Resistant	IVc	class B mec (mecA, ΔmecR1, ugpQ), ccrAB2, dcs	BA000018	blaZ, dfrS1, fusB	ApCpFdStSuTp	2/ I/ 2	Non-typeable	Non-typeable	Neg
25875	Canine	S. epidermidis	Abdominal mass	2009	Resistant	NT8	class A mec (mecA, mecR1, mecI, ugpQ, xylR), dcs	AY786579	merA, merB, blaZ, erm(C), aacA-aphD, aphA3&sat, dfrS1, fusB, tet(K), fexA, qacA	ApClCpDaEbErFdGnKnLnMcPmaSuTbTeTp	2/ I/ 2	dt8b	5a-2d-2d-4a-0-2g-3b-4e	Pos
28427	Canine	S. epidermidis	Implant removal following fracture repair	2010	Resistant	IVc	class B mec (mecA, ΔmecR1, ugpQ), ccrAB2, dcs	ABSA01000066	blaZ, erm(C), msr(A), aacA-aphD, fusB, qacA	ApCpDaEbErFdGnKnLnSuTb	2/ I/ 2	Non-typeable	Non-typeable	Neg
31169	Canine	S. epidermidis	Wound	2011	Resistant	IVc	class B mec (mecA, ΔmecR1, ugpQ), ccrAB2, dcs	AB037671	blaZ, erm(C), msr(A), aacA-aphD, dfrS1, fusB, qacA, dfrK	ApCpDaEbErFdGnKnLnStSuTbTp	2/ I/ 2	Non-typeable	Non-typeable	Neg
400 979.1	Human	S. haemolyticus	Blood culture	2010-2011	Resistant	NT9	class C mec (mecA, ugpQ), ccrB4	ABSA01000066	blaZ, msr(A), mph(C), aacA-aphD, qacA, dfrG, dfrK	ApCpErGnKnSuTbTp	1/1	dt11v	5a-2d-4a-0-3c-5b-3a-2g-3b-4e-3e	Neg
408 271.1	Human	S. haemolyticus	Blood culture	2010-2011	Resistant	NT9	class C mec (mecA, ugpQ), ccrB4	ABSA01000066	mec, blaZ, msr(A), mph(C), aacA-aphD, dfrG, dfrK	ApCpErGnKnSuTbTp	1/1	dt11v	5a-2d-4a-0-3c-5b-3a-2g-3b-4e-3e	Neg
408 852.1	Human	S. haemolyticus	Blood culture	2010-2011	Resistant	NT12a	class B mec (mecA, ΔmecR1, ugpQ), ccrAB4, ccrA1, dcs	AY786579	blaZ, aacA-aphD, aadD, msr(A), mph(C), dfrS1, dfrG, dfrK	ApCpErGnKnSuTbTp	1/1	dt10a	5a-2d-4a-0-2d-5b-3a-2g-3b-4e	Pos
400 975.1	Human	S. haemolyticus	Blood culture	2010-2011	Resistant	NT9	class C mec (mecA, ugpQ), ccrB4	AY786579	blaZ, msr(A), mph(C), aacA-aphD, qacA, dfrG, dfrK	ApCpErGnmKnSuTbTp	1/1	dt11v	5a-2d-4a-0-3c-5b-3a-2g-3b-4e-3e	Neg
401 293.1	Human	S. haemolyticus	Blood culture	2010-2011	Resistant	NT9	class C mec (mecA,ugpQ), ccrB4	AY786579	blaZ, erm(C), msr(A), mph(C), aacA-aphD, qacA, dfrG, dfrK	ApCpDaEbErGnKnLnSuTbTp	1/1	dt11v	5a-2d-4a-0-3c-5b-3a-2g-3b-4e-3e	Neg
400 977.1	Human	S. haemolyticus	Blood culture	2010-2011	Resistant	NT9	class C mec (mecA, ugpQ), ccrB4	AY786579	blaZ, msr(A), mph(C), aacA-aphD, qacA, dfrG, dfrK	ApErGnKnRfSuTbTp	1/8	dt11v	5a-2d-4a-0-3c-5b-3a-2g-3b-4e-3e	Neg
408 318.1	Human	S. haemolyticus	Blood culture	2010-2011	Resistant	V (ccrC2)	class C mec (mecA, ugpQ), ccrC, ccrAA	GQ902038	blaZ, erm(C), msr(A), mph(C), aacA-aphD, dfrS1, aadD, aphA3&sat, fusC, qacA, dfrG, dfrK	ApCpEbErFdGnKnNmSuTbTp	S/9	dt5i	5a-3c-4b-4e-3e	Neg
401 144.1	Human	S. haemolyticus	Blood culture	2010-2011	Susceptible	Novel SCC 3	ccrAA, ccrA4	ND	qacC	Susceptible	1/1	NA	NA	Neg
31031	Canine	S. haemolyticus	Urine-systitis	2011	Resistant	NT11	class C mec (mecA, ugpQ), ccrA3, ccrB4	AY786579	blaZ, erm(C), msr(A), mph(C), aacA-aphD, aphA3&sat, fusB, tet(K)	ApCpErFdGnKnNmStSuTbTe	1/2	dt9bd	5a-2d-4a-5b-3a-2g-3b-4e-3e	Neg
21793	Canine	S. haemolyticus	Wound	2008	Resistant	VT (ccrC2&ccrC8)	class C mec (mecA, ugpQ), ccrAA, ccrC	GQ902038	blaZ, msr(A), mph(C), aacA-aphD, aphA3&sat, tet(K), dfrG, dfrK	ApCpErGnKnNmStSuTbTeTp	1/1	dt11cu	5a-2d-4a-0-3c-5b-3a-2g-4b-4e-3e	Neg
12078	Canine	S. haemolyticus	Nasal - sinusitis	2005	Resistant	V (ccrC2)	class C mec (mecA, ugpQ), ccrAA, ccrC, pls, kdp	GQ902038	blaZ, erm(B), dfrS1, erm(C), tet(K), tet(M), qacC	ApErTeCpTp	1/4	dt11a	5a-2d-4a-0-2d-5b-3a-2g-3b-4e-3e	Neg
11967	Equine	S. haemolyticus	Wound	2005	Resistant	NT9	class C mec (mecA, ugpQ), ccrB4	AY786579	blaZ, msr(A), mph(C), aacA-aphD, aphA3&sat, qacA, qacC	ApCpEbErGnKnNmStSuTb	1/1	dt11ca	5a-3c-4a-0-2d-5b-3a-2g-3b-4e-3e	Neg
10709	Equine	S. haemolyticus	Wound	2004	Resistant	NT10	class C mec (mecA, ugpQ)	AY786579	blaZ, lnu(A), msr(A), mph(C), vga, aacA-aphD, aadD, fusB, tet(K), cat-pC221, qacA, dfrG, dfrK	ApClErGnKnLnmNmmRfSuTbTeTp	1/2	dt11a	5a-2d-4a-0-2d-5b-3a-2g-3b-4e-3e	Neg
17009	Equine	S. haemolyticus	Nasal swab	2006	Resistant	NT10	class C mec (mecA, ugpQ)	AY786579	blaZ, lnu(A), msr(A), mph(C), aacA-aphD, aadD, fusB, tet(K), cat-pC221, qacA, dfrG, dfrK	ApClCpDaEbErFdGnKnLnNmmStSuTbTeTp	1/2	dt11a	5a-2d-4a-0-2d-5b-3a-2g-3b-4e-3e	Neg
20283	Equine	S. haemolyticus	Wound	2007	Resistant	NT10	class C mec (mecA, ugpQ)	AY786579	blaZ, msr(A), mph(C), vga, aacA-aphD, aadD, fusB, tet(K), cat-pC221, qacA, dfrG, dfrK	ApClCpDaEbErFdGnKnLnNmmStSuTbTeTp	1/2	dt11a	5a-2d-4a-0-2d-5b-3a-2g-3b-4e-3e	Neg
29531	Equine	S. haemolyticus	Wound	2010	Resistant	NT10	class C mec (mecA, ugpQ)	AY786579	blaZ, msr(A), mph(C), vga, aacA-aphD, aadD, fusB, tet(K),cat-pC221, qacA, dfrG, dfrK	ApClCpDaEbErFdGnKnLnNmmStSuTbTeTp	1/2	dt11a	5a-2d-4a-0-2d-5b-3a-2g-3b-4e-3e	Neg
13585	Equine	S. haemolyticus	Wound	2005	Resistant	NT10	class C mec (mecA, ugpQ)	BA000018	blaZ, msr(A), mph(C), vga, aacA-aphD, aadD, fusB, tet(K), cat-pC221, qacA, dfrG, dfrK	ApClCpDaEbErFdGnKnLnKnmStSuTbTeTp	1/5	dt11a	5a-2d-4a-0-2d-5b-3a-2g-3b-4e-3e	Neg
19488	Equine	S. haemolyticus	Wound	2007	Resistant	VT (ccrC2&ccrC8)	class C mec (mecA, ugpQ), ccrAA, ccrC	GQ902038	blaZ, msr(A), mph(C), aacA-aphD, aphA3&sat, fusB, tet(K), dfrG, dfrK	ApCpErFdGnKnNmRfStSuTeTp	1/3	dt11a	5a-2d-4a-0-2d-5b-3a-2g-3b-4e-3e	Neg
21517	Equine	S. haemolyticus	Wound	2008	Resistant	VT (ccrC2&ccrC8)	class C mec (mecA, ugpQ), ccrAA, ccrC	GQ902038	blaZ, erm(C), msr(A), mph(C), aacA-aphD, aphA3&sat, tet(K), tet(M), dfrG, dfrK	ApCpErGnKnNmRfStSuTbTeTp	1/3	dt11a	5a-2d-4a-0-2d-5b-3a-2g-3b-4e-3e	Neg
25170	Equine	S. haemolyticus	Nasal	2009	Resistant	VT (ccrC2&ccrC8)	class C mec (mecA, ugpQ), ccrAA, ccrC	GQ902038	blaZ, erm(C), msr(A), mph(C), aacA-aphD, aphA3&sat, fusB, tet(M), dfrG, dfrK	ApCpErFdGnKnNmRfStSuTbTeTp	1/6	dt11a	5a-2d-4a-0-2d-5b-3a-2g-3b-4e-3e	Neg
26108	Feline	S. haemolyticus	Lung odema	2009	Resistant	VT (ccrC2&ccrC8)	class C mec (mecA, ugpQ), ccrAA, ccrC, pls, kdp	GQ902038	blaZ, msr(A), mph(C), aacA-aphD, aadD, fusB, ileS2, qacA	ApCpEbErFdGnKnNmStMpTb	1/1	dt10a	5a-2d-4a-0-2d-5b-3a-2g-3b-4e	Neg
a These SCCmec type IV and NTs could not be subtyped despite harbouring mec and/or ccr genes indicative of SCCmec IV.
b Antimicrobial resistance patterns were determined by testing the susceptibility of isolates to a panel of 25 antimicrobial agents including amikacin (Ak), ampicillin (Ap), cadimium acetate (Cd), chloramphenicol (Cl), ciprofloxacin (Cp), clindamycin (Da), ethidium bromide (Eb), erythromycin (Er), fusidic acid (Fd),
gentamicin (Gn), kanamycin (Kn), lincomycin (Ln), linezolid (Lz), mercuric chloride (Mc), mupirocin (Mp), neomycin (Nm), phenyl mercuric acetate (Pma), rifampicin (Rf), spectinomycin (Sp), streptomycin (St), sulphonamide (Su), tobramycin (Tb), tetracycline (Te), trimethoprim (Tp) and vancomycin (Vn).
Isolates that were susceptible to all antimicrobial agents tested are indicated as susceptible.
Abbreviations: CC, Clonal Complex; ST, sequence type; CSF, Cerebrospinal Fluid; EVD, External ventricular device ( i.e., isolates were recovered from the CSF of patients with fitted EVDs); BAL, bronchoalveolar lavage; NT, Novel SCCmec type; ND, Not determined;NA, not applicable; pos, positive for the ACME-arc genes; neg, negative for the ACME-arc genes
