# Supplementary material for: Comparative Genotypes, Staphylococcal Cassette Chromosome mec (SCCmec) Genes and Antimicrobial Resistance amongst Staphylococcus epidermidis and Staphylococcus haemolyticus Isolates from Infections in Humans and Companion Animals
Source: PLoS One. 2015 Sep 17;10(9):e0138079. doi: 10.1371/journal.pone.0138079 (PMC4574763; doi:10.1371/journal.pone.0138079)
Supplement: S2 Table — (XLSX) [file pone.0138079.s003.xlsx]

## Sheet: Sheet1
S2 Table. Antimicrobial agents and breakpoints used for antimicrobial susceptibility testing.
Antimicrobial agent	Disk concentration (μg/disk)	Zone breakpoints (mm)a			Reference for interpretive criteria
		R (<)	I	S (>)
Amikacin	30	19	20-21	22	EUCAST, 2014b
Ampicillin	10	28	Nonec	29	CLSI, 2013d
Cadmium acetate	130	10	11-15	16	Rossney et al., 2007e
Cefoxitin	30	24	Nonec	25	EUCAST, 2014b
Chloramphenicol	30	17	Nonec	18	EUCAST, 2014b
Ciprofloxacin	5	19	Nonec	20	EUCAST, 2014b
Clindamycin	2	19	20-21	22	EUCAST, 2014b
Erythromycin	15	17	18-20	21	EUCAST, 2014b
Ethidium Bromide	60	13	14	15	Rossney et al., 2007e
Fusidic acid	10	23	Nonec	24	EUCAST, 2014b
Gentamicin	10	22	Nonec	22	EUCAST, 2014b
Kanamycin	30	13	14-17	18	CLSI, 2013d
Lincomycin	2	14	15-16	17	Rossney et al., 2007e
Linezolid	10	18	Nonec	19	EUCAST, 2014b
Mercuric Chloride	10	13	14	15	Rossney et al., 2007e
Mupirocin	200	17	18-29	30	EUCAST, 2014b
Neomycin	30	15	16-17	18	Rossney et al., 2007e
Phenyl mercuric Acetate	10	24	25-28	29	Rossney et al., 2007e
Rifampicin	5	23	24-25	26	EUCAST, 2014b
Spectinomycin	500	13	14-19	20	Rossney et al., 2007e
Streptomycin	25	13	14-15	16	Rossney et al., 2007e
Sulphonamide	300	12	13-16	17	CLSI, 2013d
Tetracycline	30	18	19-21	22	EUCAST, 2014b
Tobramycin	10	22	Nonec	22	EUCAST, 2014b
Trimethoprim	5	14	15-16	17	EUCAST, 2014b
Vancomycin	30	14	Nonec	15	CLSI, 2013d
aZones of growth inhibition around each disc impregnated with antimicrobial agent were recorded in mm and interpreted as resistant (R), intermediate (I), or susceptible (S), according to the guidelines or references indicated.
bEUCAST breakpoint tables for interpretation of MICs and zone diameters Version 4.0, valid from 2014-01-01. http://www.eucast.org/clinical_breakpoints
cNone, no intermediate breakpoint in the European Committee on Antimicrobial Susceptibility Testing (EUCAST) or Clinical and Laboratory Standards Institute (CLSI) guidelines for the agent(s) indicated.
dClinical and Laboratory Standards Institute. Performance standards for antimicrobial susceptibility testing; 23rd Informational Supplement M100-S23. CLSI, Wayne, PA, USA, 2013.
e Rossney AS, Shore AC, Morgan PM, Fitzgibbon MM, O'Connell B, Coleman DC. The emergence and importation of diverse genotypes of methicillin-resistant Staphylococcus aureus (MRSA) harboring the Panton-Valentine leukocidin gene (pvl) reveal that pvl is a poor marker for community-acquired MRSA strains in Ireland. J Clin Microbiol. 2007;45(8):2554-63.
