# Supplementary material for: Comparative Genotypes, Staphylococcal Cassette Chromosome mec (SCCmec) Genes and Antimicrobial Resistance amongst Staphylococcus epidermidis and Staphylococcus haemolyticus Isolates from Infections in Humans and Companion Animals
Source: PLoS One. 2015 Sep 17;10(9):e0138079. doi: 10.1371/journal.pone.0138079 (PMC4574763; doi:10.1371/journal.pone.0138079)
Supplement: S3 Table — (XLSX) [file pone.0138079.s004.xlsx]

## Sheet: Sheet1
S3 Table. Details of primers used for PCR confirmation of the presence or absence of antimicrobial resistance genes and for amplification of the dru region.
Primer name	Genbank accession number	Sequence (5′ - 3′)	Amplicon size (bp)	Reference
aacA-aphDF	AB246921.1	TATACAGAGCCTTGGGAAGATG	352	This study
aacA-aphDR	AB246921.1	CCTCGTGTAATTCATGTTCTGGCA		This study
aadDF	AB037420.1	TAGCTGAATAAGAACGGTGCTCTC	312	This study
aadDR	AB037420.1	CACTTCCACCTTCCACTCACC		This study
aphA3F2	AB300568.1	TGAGAATATCACCGGAATTGAA	344	This study
aphA3R2	AB300568.1	GCACTCCGCATACAGCTCGATA		This study
cat-pC221F	M64281.1	CCATACCGATTTCAATGATTCCTT	157	This study
cat-pC221R	M64281.1	GCATGATGAAGCTGTAAGGC		This study
dfrGF	AB205645.1	TCCCAAGGACTGGGAATATG	315	Sekiguchi et al., 2005a
dfrGR	AB205645.1	CCCTTTTTGGGCAAATACCT		Sekiguchi et al., 2005a
dfrKF	FN677369.2	GCTGCGATGGATAAGAACAG	214	Kadlec et al., 2010b
dfrKR	FN677369.2	GGACGTTTCACAACCATTAAAGC		Kadlec et al., 2010b
dfrSF	AB049452.1	GTCGCTCACGATAAACAAAGAGT	160	This study
dfrSR	AB049452.1	TACGTCTATTTGGCAATGGCTTCCC		This study
ermAF	AB037671.1	CTGCAACGAGCTTTGGGTTTAC	202	This study
ermAR	AB037671.1	CACGATATTCACGGTTTACCCA		This study
ermCF	JF968533.1	AATCGTCAATTCCTGCATGT	297	Lina et al., 1999c
ermCR	JF968533.1	TAATCGTGGAATACGGGTTTG		Lina et al., 1999c
ileS2F	CP000258.1	ACGAAATAAGTGATACTCTAGGAG	453	This study
ileS2R	CP000258.1	AGTCCATGTCAACCCAGTATCCT		This study
merAF	AB037671.1	TCAAACGTCAAGGCTGCAAG	333	This study
merAR	AB037671.1	CGTAACCTTCACCAATCCATCG		This study
merBF	AB037671.1	ACTAGATAGAGCTTCGGTTACAGG	327	This study
merBR	AB037671.1	GAACCGGACCGCGTTGTAAG		This study
qacAF	AB255366.1	GATCGCACGGTCTATAAGGATT	324	This study
qacAR	AB255366.1	CGAGGCCAAATAAAGCAAATCC		This study
qacCF	AB125342.1	CTTAAATCTTCAGAAGGCTTTTTCAA	382	This study
qacCR	AB125342.1	CGAAACTACGCCGACTATGATTAA		This study
druF	AB872255.1	GTTAGCATATTACCTCTCCTTGC	variable	Goering et al., 1999d
druR	AB872255.1	GCCGATTGTGCTTGATGAG		Goering et al., 1999d
mecAF	AB872255.1	GATTGGGATCATAGCGTCAT	4761	Shore et al., 2005e
ISmecR	AB872255.1	ACGGTGATCTTGCTCAATGA		Shore et al., 2005e
aKadlec K & Schwarz S. Identification of the novel dfrK-carrying transposon Tn559 in a porcine methicillin-susceptible Staphylococcus aureus ST398 strain. Antimicrob Agents Chemother 2010; 54:3475-3477.
bSekiguchi J, Tharavichitkul P, Miyoshi-Akiyama T, Chupia V, Fujino T, Araake M, et al. Cloning and characterization of a novel trimethoprim-resistant dihydrofolate reductase from a nosocomial isolate of Staphylococcus aureus CM.S2 (IMCJ1454). Antimicrob Agents Chemother. 2005;49(9):3948-51.
cLina G, Quaglia A, Reverdy ME, Leclercq R, Vandenesch F, Etienne J. Distribution of genes encoding resistance to macrolides, lincosamides, and streptogramins among staphylococci. Antimicrob Agents Chemother. 1999;43(5):1062-6.
dGoering RV, Morrison D, Al-Doori Z, Edwards GF, Gemmell CG. Usefulness of mec-associated direct repeat unit (dru) typing in the epidemiological analysis of highly clonal methicillin-resistant Staphylococcus aureus in Scotland. Clin Microbiol Infect. 2008;14(10):964-9.
eShore A, Rossney AS, Keane CT, Enright MC, Coleman DC. Seven novel variants of the staphylococcal chromosomal cassette mec in methicillin-resistant Staphylococcus aureus isolates from Ireland. Antimicrob Agents Chemother. 2005;49(5):2070-83.
