# Supplementary material for: Comparative Genotypes, Staphylococcal Cassette Chromosome mec (SCCmec) Genes and Antimicrobial Resistance amongst Staphylococcus epidermidis and Staphylococcus haemolyticus Isolates from Infections in Humans and Companion Animals
Source: PLoS One. 2015 Sep 17;10(9):e0138079. doi: 10.1371/journal.pone.0138079 (PMC4574763; doi:10.1371/journal.pone.0138079)
Supplement: S4 Table — (XLSX) [file pone.0138079.s005.xlsx]

## Sheet: Sheet1
S4 Table. MLST allelic profiles identified in the present study among Staphylococcus haemolyticus isolates from humans and companion animals.
				Gene loci
ST	Ribose ABC	arc	cfxE	leuB	hemH	SH 1200	SH 1431
1	2	1	1	1	1	1	1
2	2	2	1	1	1	1	2
3	2	2	1	1	1	1	3
4	2	2	1	1	1	2	2
5	2	2	1	2	1	1	2
6	2	2	1	2	1	1	3
8	2	1	1	1	1	1	2
9	2	2	1	1	3	1	1
