# Supplementary material for: Comparative Genotypes, Staphylococcal Cassette Chromosome mec (SCCmec) Genes and Antimicrobial Resistance amongst Staphylococcus epidermidis and Staphylococcus haemolyticus Isolates from Infections in Humans and Companion Animals
Source: PLoS One. 2015 Sep 17;10(9):e0138079. doi: 10.1371/journal.pone.0138079 (PMC4574763; doi:10.1371/journal.pone.0138079)
Supplement: S5 Table — (XLSX) [file pone.0138079.s006.xlsx]

## Sheet: Sheet1
S5 Table. Staphylococcus haemolyticus MLST allele seqeunces identified in the present study.
Gene loci	Allele no.	Allele sequence
Ribose ABC	2	ATTTAATTCAACAACAAGTTGATTACTTAATTGTTAATCCAACAGATTCAAGTGCGATTTCAAGTGCTGTGGAGTCAGCGAACAATGAGGGTATTCCTGTAATCACATTAGATAGATCAGTGGATAAAGGAGACGTTGCGTCATTTATCGCATCCGATAACGTTGAAGGCGGTAAAATGGCTGGTAAGTATTTAGTTGATAAAGTAGGTAAAAATGCAAAAGTAGGAGAACTTGAAGGAGTTCCAGGCGCAAGTGCGACGAGAGAAAGAGGAAAAGGCTTCCATGAGATTGCTGATAAACAGTTAAAAGTAATTGCCAAACAAAGTGCGAAGTTTGATAGAGCAGAAGGATTAAACGTAACGCAAAATATGCTAGAAGCGCATCCAAATATCAAAGCAA…
arc	1	TGGCTTATTCTATACAAAAGAACAAGCGGAACAAACAATGGAAGAAAAAGGTTATAAATTTGTAGAAGACTCTGGACGAGGTTATCGTCGTGTTGTACCTTCTCCAATGCCAATCAACATTGTAGAACTAGATAGCATTGAAACATTAATTAAACACGGTACATTAGTTATTGCAGCTGGTGGTGGCGGTATCCCAGTTGTCAAAGAAGAAGGTAACTATAAAGGCGTCGATGCTGTTATCGATAAAGATAAAACAAGTGCTTTACTAGCAGCACACTTAAAATCAGATCAATTAATCATCTTAACAGCAGTAGATTATGTTTATATTAATTACGGTAAAGATAATCAAGAAGCTTTAGGTGAAGTAACAGTGGATGAAATGAATCAACATATTGCTGA…
	2	TGGCTTATTCTATACAAAAGAACAAGCGGAACAAACAATGGAAGAAAAAGGTTACAAATTTGTAGAAGACTCTGGACGAGGTTATCGTCGTGTTGTACCTTCTCCAATGCCAATCAACATTGTAGAACTAGATAGTATTGAAACATTAATTAAACACGGTACATTAGTTATTGCAGCTGGTGGTGGCGGTATCCCAGTTGTCAAAGAAGAAGGTAACTATAAAGGCGTCGATGCTGTTATCGATAAAGATAAAACAAGTGCTTTACTAGCAGCACACTTAAAATCAGATCAATTAATCATCTTAACAGCAGTAGATTATGTTTATATTAATTACGGTAAAGATAATCAAGAAGCTTTAGGTGAAGTAACAGTGGATGAAATGAATCAACATATTGCTGA…
cfxE	1	GGATGGTCAATTTGTACCTAATATTTCTATTGGTATTCCTATTCTTGATTCAGTTAGAGCAGCTACTCAATTACCGATTGATGTTCACTTAATGATTGAACAACCTGAACAATATATTAATACCTTTGCTGAACACGGTGCTGACATGATATCAGTACATGTTGAGGCTACACAGCATATTCATAGAGCATTACAAATGATAAAAAATGCCGGAAAGAAAGCTGGCGTTGTAATTAATCCTGGTACACCAGTTGAGTCATTATTACCTGTACTTGAAATTGTTGATTATGTACTTGTTATGACTGTGAATCCAGGATTTGGTGGTCAATCATTTATAGAAGCATGTGCAGCAAAAGTGAAAATTTTAAGAGATTTAAGACAATCATTAAATTTAAATTT…
leuB	1	TGCTGACGCAATTTTGTTGGGTGCTGTAGGTGGTCCTCAATGGACTGATCCTAATAATAGACCTGAGCAAGGATTATTAGCATTACGTAAATCTCTAGGTTTGTTCGCCAATATACGACCTACTAAAGTTACTGAGGGTACAAGTCATTTTTCTCCAATTAAAGAATCACGTGTCAAAGGAACGGATTTTATCATAGTGAGAGAATTAACTAGTGGCTTATATTTTGGTGAACCACGGCATATTGATAATCAAAGTGCACTAGACTCACTAACTTATACTAAAAAGGAAATTGAACGTATTGCAATGGTAGCTTTTGAATTAGCATCTCAAAGAAAGAAAAAATTAACGTCAGTTGATAAAGAAAATGTGTTAGCTACAAGTAAACTTTGGCGTAAAAC…
	2	TGCTGACGCAATTTTGTTGGGTGCTGTAGGTGGTCCTCAATGGACTGATCCTAATAATAGACCTGAGCAAGGATTATTAGCATTACGTAAATCTCTAGGTTTGTTCGCCAATATACGACCTACTAAAGTTACTGAGGGTACAAGTCATTTTTCTCCAATTAAAGAATCACGTGTCAAAGGAACGGATTTTATCATAGTGAGAGAATTAACTAGTGGCTTATATTTTGGTGAACCACGGCATATTGATAATCAAAGTGCACTAGACTCACTAACTTATACTAAAAAGGAAATTGAACGTATTGCAATGGTAGCTTTTGAATTAGCATCTCAAAGAAAGAAAAAATTAACGTCAGTTGATAAAGAAAATGTGTTAGCTACAAGTAAACTTTGGCGTAAAAC…
hemH	1	AATCAAGTTTATGAAGATGTGGAATTTAAATTGTATTTAGGTCTAAAGCATATTTCTCCTTATATTGAAGAAGCTGTAGAAAAAATGTATAAAGATGGTATTAAAGAAGCGGTTACTGTTGTTTTAGCGCCACACTATTCTAGTTTCTCAGTTGGATCATACAATAAACGTGCTAAAGAAGAGGCCGATAAATACGATATTGCTTTACATCATGTTGAACATTATTATCACCAACCTAAATTTATTGAGTATTGGACTAATAAAATTAATGAAACTTTAGAGCAAATTCCTCAAGATGAACATGATGAGACAATCTTAGTTGTATCAGCTCATAGTTTGCCTAAAGGTTTAATTGAAAAAAATAATGATCCATACCCTGATGAATTAAAAGATACAATG…
	3	AATCAAGTTTATGAAGATGTGGAATATAAATTGTATTTAGGTCTAAAGCATATTTCTCCTTATATTGAAGAAGCTGTAGAAAAAATGTATAAAGATGGTATTAAAGAAGCGGTTACTGTTGTTTTAGCGCCACACTATTCTAGTTTCTCAGTTGGATCATACAATAAACGTGCTAAAGAAGAGGCCGATAAATACGATATTGCTTTACATCATGTTGAACATTATTATCACCAACCTAAATTTATTGAGTATTGGACTAATAAAATTAATGAAACTTTAGAGCAAATTCCTCAAGATGAACATGATGAGACAATCTTAGTTGTATCAGCTCATAGTTTGCCTAAAGGTTTAATTGAAAAAAATAATGATCCATACCCTGATGAATTAAAAGATACAATG…
SH 1200	1	TTAGTTTCAATGATATAGATGAAATAACACAACAATGGATTGAAATAGGTGAGTTATCTGGTGAATTAGCCATTCAATTAATTGAAGGTGCACCGAGAGAAATCAAGGTGACTTTTAATGGTGATGTCGCTAAACAGGAAACTGACTTAATTACACGGTCAATTGTAAAACAAATTTTACAACAGGATTTAGGAGATCGTGTTAATATCATTAATGCTTTTGCACTTTTAAATGAACAAGGTGTAACACGTAACGTTGAAAAAAGAGCATCACAAGATACTTTTAGTAATTATATTCAAGTTCATTTAGTAAGTGATACGGAAGAAGTAAAAATTGGTGCCACGGTAATAGCTGGCTTTGGTGCTCGTATTGTACGTATTAATGATTACTCTGT
	2	TTGGTTTCAATGATATAGATGAAATAACACAACAATGGATTGAAATAGGTGAGTTATCTGGTGAATTAGCCATTCAATTAATTGAAGGTGCACCGAGAGAAATCAAGGTGACTTTTAATGGTGATGTCGCTAAACAGGAAACTGACTTAATTACACGGTCAATTGTAAAACAAATTTTACAACAGGATTTAGGAGATCGTGTTAATATCATTAATGCTTTTGCACTTTTAAATGAACAAGGTGTAACACGTAACGTTGAAAAAAGAGCATCACAAGGTACTTTTAGTAATTATATTCAAGTTCATTTAGTAAGTGATACGGAAGAAGTAAAAATTGGTGCCACGGTAATAGCTGGCTTTGGTGCTCGTATTGTACGTATTAATGATTACTCTGT
SH 1431	1	GACGTCAAAGAAGACGTAACCAAGCTACTAATAAAAACAGAAAATTTGGTAATCAAAATTCTGATTCAAATGCTAATGGTTCACTTGATGATCGACACGATGAAGACTCTTTCAATGAGTTACAACACAATCAACAAGAAAATCATTTAGATAACGAGCCAATACATAAGGATGATAAACTTTCTTCTGAAAAAGACTTTAATAATGATGCTTCACGTAGAAATAATCGTCATGAAGCATCAAATAGAAAACATGATAAAGACTATGATAATGGTAGTTTGAATGATGATGATCGTCACCGTCGTAATCATGAAGAAGGTATCGATGAGCGTCAAGATAATCGAAATCACAAAGATCAACAAAACAAAAAGTCTCGACATGGCAAAGACGCTGCAATAG…
	2	GACGTCAAAGAAGACGTAACCAAGCTACTAATAAAAACAGAAAATTTGATAATCAAAATTCTGATTCAAATGCTAATGGTTCACTTGATGATCGACACGATGAAGACTCTTTCAATGAGTTACAACACAATCAACAAGAAGATCATTTAGATAACGAGCCAATACATAAGGATGATAAACGTTCTTCTGAAAAAGACTTTAATAATGATGCTTCACGTAGAAATAATCGTCATGAAGCATCAAACAGAAAACATGATAAAGACTATGATAATGATAGTTTGAATGATGATGATCGTCATCGTCGTAATCATGAAGAAGGTATCGATGAGCGTCAAGATAATCGAAATCACAAAGATCAACAAAACAAAAAGTCTCGACATGGCAAAGACGCTGCAATAG…
	3	GACGTCAAAGAAGACGTAACCAAGCTACTAATAAAAACAGAAAATTTGATAATCAAAATTCTGATTCAAATGCTAATGGTTCACTTGATGATCGACACGATGAAGACTCTTTCAATGAGTTACAACACAATCAACAAGAAAATCATTTAGATAACGAGCCAATACATAAGGATGATAAACGTTCTTCTGAAAAAGACTTTAATAATGATGCTTCACGTAGAAATAATCGTCATGAAGCATCAAATAGAAAACATGATAAAGACTATGATAATGGTAGTTTGAATGATGATGATCGTCATCGTCGTAATCATGAAGAAGGTATCGATGAGCGTCAAGATAATCGAAATCACAAAGATCAACAAAACAAAAAGTCTCGACATGGCAAAGACGCTGCAATAG…
